# Supplementary material for: Exploring predictors of post-COVID-19 condition among 810 851 individuals in Sweden
Source: Commun Med (Lond). 2025 Oct 30;5:445. doi: 10.1038/s43856-025-01157-2 (PMC12575654; doi:10.1038/s43856-025-01157-2)
Supplement: Supplementary file 3 — Supplementary data 1 [file 43856_2025_1157_MOESM3_ESM.xlsx]

## Sheet: Blad1
		All		No PCC diagnosis		PCC diagnosis
		(n=810 851)		(n=799 387)		(n=11 464)
Risk factors	Categories	Count	%	Count	%	Count	%	Incidence rate
								(per 1000 person-years)
Age at first infection	<40 years	368218	45.4	365535	45.7	2683	23.4	3.2
	40-79 years	423309	52.2	414865	51.9	8444	73.7	8.8
	≥80 years	19324	2.4	18987	2.4	337	2.9	9.4
Sex	Men	378927	46.7	374581	46.9	4346	37.9	5.1
	Women	431924	53.3	424806	53.1	7118	62.1	7.4
Birth country	Sweden	604785	74.6	597012	74.7	7773	67.8	5.7
	Non-Sweden	206066	25.4	202375	25.3	3691	32.2	8.0
Birth country of parents	Both from Sweden	474936	58.6	468844	58.7	6092	53.1	5.7
	One from Sweden	76210	9.4	75137	9.4	1073	9.4	6.3
	Both from non-Sweden	103761	12.8	102432	12.8	1329	11.6	5.6
	Unknown	155944	19.2	152974	19.1	2970	25.9	8.6
Education	Primary	112525	13.9	111098	13.9	1427	12.4	5.7
	Upper secondary	314578	38.8	309904	38.8	4674	40.8	6.6
	Tertiary	367974	45.4	362738	45.4	5236	45.7	6.4
	Unknown	15774	1.9	15647	2.0	127	1.1	3.7
Income	1st quartile	187770	23.2	184982	23.1	2788	24.3	6.7
	2nd quartile	204067	25.2	201095	25.2	2972	25.9	6.5
	3rd quartile	210612	26.0	207728	26.0	2884	25.2	6.1
	4th quartile	208402	25.7	205582	25.7	2820	24.6	6.0
Employment	Non-essential worker	504506	62.2	498263	62.3	6243	54.5	5.5
	Healthcare worker	59369	7.3	58202	7.3	1167	10.2	8.7
	Other essential worker	138326	17.1	136086	17.0	2240	19.5	7.2
	Unemployed	108650	13.4	106836	13.4	1814	15.8	7.7
Marital status	Married	332134	41.0	326695	40.9	5439	47.4	7.3
	Not married	478717	59.0	472692	59.1	6025	52.6	5.6
Region of residence	Stockholm	440734	54.4	434406	54.3	6328	55.2	6.5
	Västra Götaland	370117	45.6	364981	45.7	5136	44.8	6.1
Heart failure	No	800736	98.8	789618	98.8	11118	97.0	6.2
	Yes	10115	1.2	9769	1.2	346	3.0	18.0
Ischemic heart disease	No	793127	97.8	782202	97.9	10925	95.3	6.1
	Yes	17724	2.2	17185	2.1	539	4.7	14.4
Stroke	No	803284	99.1	791999	99.1	11285	98.4	6.3
	Yes	7567	0.9	7388	0.9	179	1.6	11.6
Peripheral vascular disease	No	804841	99.3	793576	99.3	11265	98.3	6.2
	Yes	6010	0.7	5811	0.7	199	1.7	16.2
Thromboembolic disease	No	805679	99.4	794499	99.4	11180	97.5	6.2
	Yes	5172	0.6	4888	0.6	284	2.5	26.1
Arrythmias	No	788694	97.3	777840	97.3	10854	94.7	6.1
	Yes	22157	2.7	21547	2.7	610	5.3	13.2
Other cardiac diseases	No	788899	97.3	778145	97.3	10754	93.8	6.1
	Yes	21952	2.7	21242	2.7	710	6.2	15.1
Asthma	No	743736	91.7	734147	91.8	9589	83.6	5.7
	Yes	67115	8.3	65240	8.2	1875	16.4	12.5
Chronic obstructive pulmonary disease	No	801158	98.8	790062	98.8	11096	96.8	6.2
	Yes	9693	1.2	9325	1.2	368	3.2	18.2
Other respiratory diseases	No	701263	86.5	693487	86.8	7776	67.8	4.9
	Yes	109588	13.5	105900	13.2	3688	32.2	15.3
Hypertension	No	683629	84.3	675520	84.5	8109	70.7	5.3
	Yes	127222	15.7	123867	15.5	3355	29.3	11.9
Type 2 diabetes	No	776854	95.8	766503	95.9	10351	90.3	5.9
	Yes	33997	4.2	32884	4.1	1113	9.7	14.9
Chronic kidney disease	No	802183	98.9	791001	99.0	11182	97.5	6.2
	Yes	8668	1.1	8386	1.0	282	2.5	16.5
Immune disorders and immune suppression	No	797715	98.4	786601	98.4	11114	96.9	6.2
	Yes	13136	1.6	12786	1.6	350	3.1	12.1
Autoimmune disease	No	714819	88.2	705459	88.2	9360	81.6	5.8
	Yes	96032	11.8	93928	11.8	2104	18.4	9.9
Fibromyalgia	No	804067	99.2	792962	99.2	11105	96.9	6.2
	Yes	6784	0.8	6425	0.8	359	3.1	23.9
Dementia	No	803685	99.1	792265	99.1	11420	99.6	6.3
	Yes	7166	0.9	7122	0.9	44	0.4	3.5
Bipolar disorder/Schizophrenia	No	800735	98.8	789465	98.8	11270	98.3	6.3
	Yes	10116	1.2	9922	1.2	194	1.7	8.7
Depression/anxiety	No	614874	75.8	607779	76.0	7095	61.9	5.1
	Yes	195977	24.2	191608	24.0	4369	38.1	10.1
Stress-related disorders	No	686703	84.7	678680	84.9	8023	70.0	5.2
	Yes	124148	15.3	120707	15.1	3441	30.0	12.5
Other mental health disorders	No	771051	95.1	760227	95.1	10824	94.4	6.3
	Yes	39800	4.9	39160	4.9	640	5.6	7.2
Number of comorbidities	0	344442	42.5	342349	42.8	2093	18.3	2.7
	1-2	348079	42.9	342883	42.9	5196	45.3	6.6
	≥3	118330	14.6	114155	14.3	4175	36.4	16.3
Number of healthcare contacts in 2019	0	173859	21.4	172740	21.6	1119	9.8	2.9
	≤10	474092	58.5	467965	58.5	6127	53.4	5.7
	>10	162900	20.1	158682	19.9	4218	36.8	11.7
Time period corresponding to dominating VOC	PreAlpha	234869	29.0	229615	28.7	5254	45.8	8.1
	Alpha	191962	23.7	187965	23.5	3997	34.9	8.4
	Delta	96894	11.9	95934	12.0	960	8.4	5.2
	Omicron	287126	35.4	285873	35.8	1253	10.9	2.5
Severity of first acute COVID-19	Non-hospitalization	787776	97.2	779098	97.5	8678	75.7	4.9
	Hospitalization without ICU	21157	2.6	19140	2.4	2017	17.6	46.8
	ICU	1918	0.2	1149	0.1	769	6.7	309.6
Vaccine ≥14 days before infection	No	482810	59.5	473009	59.2	9801	85.5	8.0
	Yes	328041	40.5	326378	40.8	1663	14.5	2.8
Area-level SES	High area SES	730641	90.1	720399	90.1	10242	89.3	6.3
	Low area SES	80210	9.9	78988	9.9	1222	10.7	6.8
PCC in the core family	No or uncertain	802374	99.0	791160	99.0	11214	97.8	6.2
	Yes	8477	1.0	8227	1.0	250	2.2	12.8
PCC in cohabitants	No or uncertain	801871	98.9	790833	98.9	11038	96.3	6.1
	Yes	8980	1.1	8554	1.1	426	3.7	20.2
PCC=post-COVID-19 condition, VOC=variant of concern, ICU=intensive care unit, SES=socioeconomic status.
