# Supplementary material for: Exploring predictors of post-COVID-19 condition among 810 851 individuals in Sweden
Source: Commun Med (Lond). 2025 Oct 30;5:445. doi: 10.1038/s43856-025-01157-2 (PMC12575654; doi:10.1038/s43856-025-01157-2)
Supplement: Supplementary file 4 — Supplementary data 2 [file 43856_2025_1157_MOESM4_ESM.xlsx]

## Sheet: Blad1
		Univariable models		Full model		Multivariable model from backward stepwise selection a)
Risk factors	Categories	HR (95%CI)	p-value	HR (95%CI)	p-value	HR (95%CI)	p-value
Age at first infection	<40 years	Ref		Ref		Ref
	40-79 years	2.75 (2.63 to 2.87)	<0.001	1.99 (1.89 to 2.09)	<0.001	1.99 (1.90 to 2.09)	<0.001
	≥80 years	2.60 (2.32 to 2.91)	<0.001	1.43 (1.25 to 1.64)	<0.001	1.41 (1.24 to 1.61)	<0.001
Sex	Men	Ref		Ref		Ref
	Women	1.44 (1.39 to 1.50)	<0.001	1.29 (1.24 to 1.35)	<0.001	1.29 (1.24 to 1.35)	<0.001
Birth country	Sweden	Ref		Ref		Ref
	Non-Sweden	1.40 (1.34 to 1.45)	<0.001	1.15 (1.05 to 1.26)	0.003	1.15 (1.10 to 1.20)	<0.001
Birth country of parents	Both from Sweden	Ref		Ref		Removed
	One from Sweden	1.10 (1.03 to 1.17)	0.004	1.04 (0.97 to 1.11)	0.295
	Both from non-Sweden	1.00 (0.94 to 1.06)	0.901	0.96 (0.89 to 1.04)	0.367
	Unknown	1.50 (1.43 to 1.57)	<0.001	1.01 (0.92 to 1.12)	0.822
Education	Primary	Ref		Ref		Ref
	Upper secondary	1.16 (1.10 to 1.23)	<0.001	1.21 (1.14 to 1.29)	<0.001	1.21 (1.14 to 1.29)	<0.001
	Tertiary	1.12 (1.05 to 1.18)	<0.001	1.32 (1.24 to 1.41)	<0.001	1.32 (1.24 to 1.41)	<0.001
	Unknown	0.64 (0.53 to 0.76)	<0.001	0.92 (0.76 to 1.10)	0.345	0.92 (0.77 to 1.11)	0.377
Income	1st quartile	Ref		Ref		Ref
	2nd quartile	0.97 (0.93 to 1.03)	0.325	1.06 (1.01 to 1.12)	0.027	1.06 (1.01 to 1.12)	0.028
	3rd quartile	0.91 (0.87 to 0.96)	0.001	1.04 (0.98 to 1.10)	0.201	1.04 (0.98 to 1.10)	0.213
	4th quartile	0.90 (0.86 to 0.95)	<0.001	1.00 (0.94 to 1.07)	0.909	1.00 (0.94 to 1.06)	0.984
Employment	Non-essential worker	Ref		Ref		Ref
	Healthcare worker	1.59 (1.50 to 1.70)	<0.001	1.28 (1.20 to 1.36)	<0.001	1.28 (1.20 to 1.36)	<0.001
	Other essential worker	1.31 (1.25 to 1.38)	<0.001	1.13 (1.08 to 1.19)	<0.001	1.13 (1.08 to 1.19)	<0.001
	Unemployed	1.38 (1.31 to 1.45)	<0.001	0.66 (0.62 to 0.71)	<0.001	0.66 (0.62 to 0.70)	<0.001
Marital status	Married	Ref		Ref		Removed
	Not married	0.77 (0.74 to 0.80)	<0.001	0.99 (0.95 to 1.03)	0.651
Region of residence	Stockholm	Ref		Ref		Removed
	Västra Götaland	0.96 (0.93 to 1.00)	0.033	1.02 (0.98 to 1.06)	0.412
Heart failure	No	Ref		Ref		Removed
	Yes	2.65 (2.39 to 2.95)	<0.001	0.98 (0.87 to 1.12)	0.816
Ischemic heart disease	No	Ref		Ref		Removed
	Yes	2.29 (2.10 to 2.50)	<0.001	0.99 (0.90 to 1.09)	0.874
Stroke	No	Ref		Ref		Ref
	Yes	1.76 (1.52 to 2.04)	<0.001	0.78 (0.67 to 0.90)	0.001	0.77 (0.67 to 0.90)	0.001
Peripheral vascular disease	No	Ref		Ref		Removed
	Yes	2.48 (2.16 to 2.85)	<0.001	1.00 (0.86 to 1.16)	0.986
Thromboembolic disease	No	Ref		Ref		Ref
	Yes	4.12 (3.66 to 4.63)	<0.001	1.21 (1.05 to 1.40)	0.008	1.25 (1.10 to 1.41)	<0.001
Arrythmias	No	Ref		Ref		Removed
	Yes	2.08 (1.92 to 2.26)	<0.001	0.94 (0.86 to 1.04)	0.227
Other cardiac diseases	No	Ref		Ref		Removed
	Yes	2.44 (2.26 to 2.63)	<0.001	1.02 (0.93 to 1.13)	0.658
Asthma	No	Ref		Ref		Ref
	Yes	2.18 (2.08 to 2.29)	<0.001	1.27 (1.20 to 1.34)	<0.001	1.29 (1.22 to 1.36)	<0.001
Chronic obstructive pulmonary disease	No	Ref		Ref		Ref
	Yes	2.86 (2.58 to 3.17)	<0.001	0.91 (0.82 to 1.02)	0.107	0.91 (0.81 to 1.01)	0.087
Other respiratory diseases	No	Ref		Ref		Ref
	Yes	3.08 (2.96 to 3.21)	<0.001	1.62 (1.54 to 1.7)	<0.001	1.64 (1.57 to 1.72)	<0.001
Hypertension	No	Ref		Ref		Removed
	Yes	2.26 (2.17 to 2.35)	<0.001	0.96 (0.91 to 1.01)	0.133
Type 2 diabetes	No	Ref		Ref		Ref
	Yes	2.51 (2.36 to 2.67)	<0.001	0.94 (0.87 to 1.01)	0.075	0.93 (0.87 to 1.00)	0.055
Chronic kidney disease	No	Ref		Ref		Removed
	Yes	2.48 (2.20 to 2.79)	<0.001	0.96 (0.85 to 1.09)	0.553
Immune disorders and immune suppression	No	Ref		Ref		Removed
	Yes	1.93 (1.74 to 2.15)	<0.001	1.03 (0.92 to 1.15)	0.657
Autoimmune diseases	No	Ref		Ref		Removed
	Yes	1.69 (1.61 to 1.77)	<0.001	0.95 (0.90 to 1.01)	0.088
Fibromyalgia	No	Ref		Ref		Ref
	Yes	3.89 (3.50 to 4.32)	<0.001	1.47 (1.32 to 1.64)	<0.001	1.48 (1.33 to 1.65)	<0.001
Dementia	No	Ref		Ref		Ref
	Yes	0.47 (0.35 to 0.63)	<0.001	0.33 (0.25 to 0.45)	<0.001	0.33 (0.25 to 0.45)	<0.001
Bipolar disorder/Schizophrenia	No	Ref		Ref		Ref
	Yes	1.37 (1.19 to 1.58)	<0.001	0.83 (0.71 to 0.95)	0.009	0.83 (0.72 to 0.96)	0.013
Depression/Anxiety	No	Ref		Ref		Ref
	Yes	1.94 (1.87 to 2.02)	<0.001	1.24 (1.18 to 1.30)	<0.001	1.26 (1.20 to 1.32)	<0.001
Stress-related disorders	No	Ref		Ref		Ref
	Yes	2.38 (2.29 to 2.48)	<0.001	1.51 (1.43 to 1.59)	<0.001	1.53 (1.46 to 1.61)	<0.001
Other mental health disorders	No	Ref		Ref		Ref
	Yes	1.15 (1.06 to 1.25)	<0.001	1.1 (1.01 to 1.20)	0.026	1.12 (1.03 to 1.22)	0.008
Number of comorbidities	0	Ref		Ref		Ref
	1-2	2.47 (2.34 to 2.59)	<0.001	1.43 (1.34 to 1.53)	<0.001	1.39 (1.31 to 1.48)	<0.001
	≥3	5.96 (5.66 to 6.28)	<0.001	1.62 (1.45 to 1.80)	<0.001	1.50 (1.38 to 1.64)	<0.001
Number of healthcare contacts in 2019	0	Ref		Ref		Ref
	≤10	2.01 (1.89 to 2.15)	<0.001	1.37 (1.28 to 1.47)	<0.001	1.37 (1.28 to 1.46)	<0.001
	>10	4.08 (3.82 to 4.36)	<0.001	1.72 (1.60 to 1.86)	<0.001	1.72 (1.60 to 1.85)	<0.001
Time period corresponding to dominating VOC	PreAlpha	Ref		Ref		Ref
	Alpha	0.94 (0.90 to 0.98)	0.002	0.99 (0.95 to 1.03)	0.537	0.99 (0.95 to 1.03)	0.539
	Delta	0.46 (0.43 to 0.49)	<0.001	0.78 (0.71 to 0.84)	<0.001	0.77 (0.71 to 0.84)	<0.001
	Omicron	0.20 (0.19 to 0.22)	<0.001	0.41 (0.38 to 0.45)	<0.001	0.41 (0.38 to 0.45)	<0.001
Severity of first acute COVID-19	Non-hospitalization	Ref		Ref		Ref
	Hospitalization without ICU	9.45 (9.00 to 9.91)	<0.001	6.57 (6.22 to 6.94)	<0.001	6.52 (6.17 to 6.89)	<0.001
	ICU	51.4 (47.8 to 55.4)	<0.001	29.3 (27.0 to 31.7)	<0.001	29.1 (26.8 to 31.5)	<0.001
Vaccine ≥14 days before infection	No	Ref		Ref		Ref
	Yes	0.26 (0.24 to 0.27)	<0.001	0.55 (0.51 to 0.60)	<0.001	0.55 (0.51 to 0.60)	<0.001
Area-level SES	High area SES	Ref		Ref		Ref
	Low area SES	1.09 (1.02 to 1.15)	0.006	0.92 (0.87 to 0.98)	0.014	0.92 (0.87 to 0.98)	0.013
PCC in the core family	No or uncertain	Ref		Ref		Ref
	Yes	2.12 (1.87 to 2.40)	<0.001	1.35 (1.19 to 1.55)	<0.001	1.35 (1.18 to 1.54)	<0.001
PCC in cohabitants	No or uncertain	Ref		Ref		Ref
	Yes	3.47 (3.15 to 3.82)	<0.001	2.2 (1.99 to 2.44)	<0.001	2.21 (1.99 to 2.45)	<0.001
HR=hazard ratio, CI=confidence interval, PCC=post-COVID-19 condition, VOC=variant of concern, ICU=intensive care unit, SES=socioeconomic status.
a) Removed risk factors: heart failure, ischemic heart diseases, peripheral vascular disease, arrythmias, other cardiovascular disease, hypertension, chronic kidney diseases, immune disorder and immune suppression, autoimmune diseases, marital status, region of residence, and parents’ birth country.
