# Supplementary material for: Exploring predictors of post-COVID-19 condition among 810 851 individuals in Sweden
Source: Commun Med (Lond). 2025 Oct 30;5:445. doi: 10.1038/s43856-025-01157-2 (PMC12575654; doi:10.1038/s43856-025-01157-2)
Supplement: Supplementary file 5 — Supplementary data 3 [file 43856_2025_1157_MOESM5_ESM.xlsx]

## Sheet: Sheet1
Risk factors	Categories	preAlpha			Alpha			Delta			Omicron
		Total	PCC		Total	PCC		Total	PCC		Total	PCC
		count (%)	count (%)	IR	count (%)	count (%)	IR	count (%)	count (%)	IR	count (%)	count (%)	IR
Age at first infection	<40 years	101772 (43.3)	1218 (23.2)	4.27754	87063 (45.4)	808 (20.2)	3.73202	46308 (47.8)	293 (30.5)	3.24544	133075 (46.3)	364 (29.1)	1.55411
	40-79 years	124314 (52.9)	3832 (72.9)	11.0256	101937 (53.1)	3110 (77.8)	12.2749	48435 (50)	646 (67.3)	6.98591	148623 (51.8)	856 (68.3)	3.26349
	>=80 years	8783 (3.7)	204 (3.9)	11.1907	2962 (1.5)	79 (2)	12.9788	2151 (2.2)	21 (2.2)	6.00862	5428 (1.9)	33 (2.6)	4.17999
Sex	Men	109591 (46.7)	1875 (35.7)	6.15217	95162 (49.6)	1695 (42.4)	7.16033	45950 (47.4)	398 (41.5)	4.50254	128224 (44.7)	378 (30.2)	1.676
	Women	125278 (53.3)	3379 (64.3)	9.77279	96800 (50.4)	2302 (57.6)	9.62236	50944 (52.6)	562 (58.5)	5.74333	158902 (55.3)	875 (69.8)	3.13765
Birth country	Sweden	174757 (74.4)	3631 (69.1)	7.49427	142118 (74)	2650 (66.3)	7.50354	69774 (72)	574 (59.8)	4.29902	218136 (76)	918 (73.3)	2.39441
	Non-Sweden	60112 (25.6)	1623 (30.9)	9.77578	49844 (26)	1347 (33.7)	10.9701	27120 (28)	386 (40.2)	7.32052	68990 (24)	335 (26.7)	2.76826
Birth country of parents	Both from Swe	136699 (58.2)	2856 (54.4)	7.47919	111813 (58.2)	2106 (52.7)	7.56775	52847 (54.5)	406 (42.3)	4.0233	173577 (60.5)	724 (57.8)	2.36831
	One from Swe	21387 (9.1)	504 (9.6)	8.56988	18259 (9.5)	348 (8.7)	7.69348	9216 (9.5)	89 (9.3)	5.03541	27348 (9.5)	132 (10.5)	2.74952
	Both from non-Swe	30018 (12.8)	589 (11.2)	7.00084	24590 (12.8)	443 (11.1)	7.21239	14957 (15.4)	159 (16.6)	5.40723	34196 (11.9)	138 (11)	2.28288
	Unknown	46765 (19.9)	1305 (24.8)	10.3799	37300 (19.4)	1100 (27.5)	12.086	19874 (20.5)	306 (31.9)	7.99893	52005 (18.1)	259 (20.7)	2.86993
Education	Primary	33134 (14.1)	602 (11.5)	6.78279	28756 (15)	542 (13.6)	7.74396	14594 (15.1)	147 (15.3)	5.21828	36041 (12.6)	136 (10.9)	2.18482
	Upper secondary	95521 (40.7)	2200 (41.9)	8.30678	76352 (39.8)	1622 (40.6)	8.54806	35975 (37.1)	370 (38.5)	5.33369	106730 (37.2)	482 (38.5)	2.56668
	Tertiary	101920 (43.4)	2401 (45.7)	8.41434	83150 (43.3)	1781 (44.6)	8.59147	44087 (45.5)	431 (44.9)	5.10634	138817 (48.3)	623 (49.7)	2.54514
	Unknown	4294 (1.8)	51 (1)	4.40334	3704 (1.9)	52 (1.3)	5.83215	2238 (2.3)	12 (1.3)	2.78953	5538 (1.9)	12 (1)	1.25146
Income	1st quartile	56404 (24)	1247 (23.7)	8.2324	43588 (22.7)	934 (23.4)	8.77613	24800 (25.6)	302 (31.5)	6.33627	62978 (21.9)	305 (24.3)	2.79177
	2nd quartile	58371 (24.9)	1381 (26.3)	8.51078	47602 (24.8)	1005 (25.1)	8.49824	23404 (24.2)	238 (24.8)	5.25155	74690 (26)	348 (27.8)	2.64914
	3rd quartile	59573 (25.4)	1326 (25.2)	7.92778	50154 (26.1)	1005 (25.1)	8.0236	23899 (24.7)	230 (24)	5.00834	76986 (26.8)	323 (25.8)	2.3778
	4th quartile	60521 (25.8)	1300 (24.7)	7.6684	50618 (26.4)	1053 (26.3)	8.35614	24791 (25.6)	190 (19.8)	4.01337	72472 (25.2)	277 (22.1)	2.16482
Employment	Non-essential worker	138946 (59.2)	2755 (52.4)	7.04522	124132 (64.7)	2276 (56.9)	7.34765	60709 (62.7)	524 (54.6)	4.47942	180719 (62.9)	688 (54.9)	2.15464
	Healthcare worker	21868 (9.3)	717 (13.6)	11.7573	8241 (4.3)	239 (6)	11.6462	5800 (6)	78 (8.1)	6.97892	23460 (8.2)	133 (10.6)	3.21712
	Other essential worker	38825 (16.5)	962 (18.3)	8.85485	34447 (17.9)	839 (21)	9.80352	15992 (16.5)	187 (19.5)	6.00553	49062 (17.1)	252 (20.1)	2.91089
	Unemployed	35230 (15)	820 (15.6)	9.12561	25142 (13.1)	643 (16.1)	10.7	14393 (14.9)	171 (17.8)	6.34428	33885 (11.8)	180 (14.4)	3.14773
Marital status	Married	97286 (41.4)	2463 (46.9)	9.04679	79644 (41.5)	2019 (50.5)	10.1752	38018 (39.2)	427 (44.5)	5.85594	117186 (40.8)	530 (42.3)	2.56601
	Not married	137583 (58.6)	2791 (53.1)	7.37823	112318 (58.5)	1978 (49.5)	7.1271	58876 (60.8)	533 (55.5)	4.70309	169940 (59.2)	723 (57.7)	2.4273
Region of residence	Stockholm	111744 (47.6)	2900 (55.2)	9.43864	105626 (55)	2202 (55.1)	8.42462	60814 (62.8)	581 (60.5)	4.95874	162550 (56.6)	645 (51.5)	2.25953
	Västra Götaland	123125 (52.4)	2354 (44.8)	6.8574	86336 (45)	1795 (44.9)	8.36523	36080 (37.2)	379 (39.5)	5.48636	124576 (43.4)	608 (48.5)	2.77688
Heart failure	No	230513 (98.1)	5069 (96.5)	7.90443	189990 (99)	3899 (97.5)	8.26446	95783 (98.9)	933 (97.2)	5.05897	284450 (99.1)	1217 (97.1)	2.43216
	Yes	4356 (1.9)	185 (3.5)	20.0213	1972 (1)	98 (2.5)	23.4651	1111 (1.1)	27 (2.8)	14.8172	2676 (0.9)	36 (2.9)	8.93484
Ischemic heart disease	No	227934 (97)	4991 (95)	7.87561	187958 (97.9)	3808 (95.3)	8.15936	94910 (98)	922 (96)	5.04622	282325 (98.3)	1204 (96.1)	2.42459
	Yes	6935 (3)	263 (5)	15.6568	4004 (2.1)	189 (4.7)	20.4271	1984 (2)	38 (4)	10.746	4801 (1.7)	49 (3.9)	6.25799
Stroke	No	231842 (98.7)	5162 (98.2)	8.02165	190440 (99.2)	3938 (98.5)	8.33452	96104 (99.2)	949 (98.9)	5.13317	284898 (99.2)	1236 (98.6)	2.46769
	Yes	3027 (1.3)	92 (1.8)	13.1088	1522 (0.8)	59 (1.5)	17.0394	790 (0.8)	11 (1.1)	8.02246	2228 (0.8)	17 (1.4)	4.80826
Peripheral vascular disease	No	232540 (99)	5153 (98.1)	7.98814	190647 (99.3)	3926 (98.2)	8.29973	96181 (99.3)	949 (98.9)	5.13011	285473 (99.4)	1237 (98.7)	2.46543
	Yes	2329 (1)	101 (1.9)	18.5501	1315 (0.7)	71 (1.8)	24.2504	713 (0.7)	11 (1.1)	8.72428	1653 (0.6)	16 (1.3)	5.99347
Thromboembolic disease	No	233003 (99.2)	5130 (97.6)	7.94166	190669 (99.3)	3873 (96.9)	8.18719	96318 (99.4)	942 (98.1)	5.08578	285689 (99.5)	1235 (98.6)	2.46005
	Yes	1866 (0.8)	124 (2.4)	27.1582	1293 (0.7)	124 (3.1)	42.7678	576 (0.6)	18 (1.9)	17.5627	1437 (0.5)	18 (1.4)	7.54694
Arrythmias	No	226240 (96.3)	4928 (93.8)	7.82432	187308 (97.6)	3805 (95.2)	8.17735	94308 (97.3)	918 (95.6)	5.05403	280838 (97.8)	1203 (96)	2.43437
	Yes	8629 (3.7)	326 (6.2)	15.7522	4654 (2.4)	192 (4.8)	18.0352	2586 (2.7)	42 (4.4)	9.11096	6288 (2.2)	50 (4)	4.88497
Other cardic diseases	No	227235 (96.7)	4935 (93.9)	7.81832	186938 (97.4)	3728 (93.3)	8.02993	94310 (97.3)	909 (94.7)	5.00811	280416 (97.7)	1182 (94.3)	2.39717
	Yes	7634 (3.3)	319 (6.1)	16.5143	5024 (2.6)	269 (6.7)	23.0065	2584 (2.7)	51 (5.3)	10.7558	6710 (2.3)	71 (5.7)	6.26898
Asthma	No	214217 (91.2)	4338 (82.6)	7.29863	176491 (91.9)	3386 (84.7)	7.7278	89030 (91.9)	816 (85)	4.76538	263998 (91.9)	1049 (83.7)	2.26107
	Yes	20652 (8.8)	916 (17.4)	16.3083	15471 (8.1)	611 (15.3)	16.1652	7864 (8.1)	144 (15)	9.59231	23128 (8.1)	204 (16.3)	5.04105
Chronic obstructive pulmonary disease	No	231044 (98.4)	5070 (96.5)	7.90451	189826 (98.9)	3877 (97)	8.2296	95795 (98.9)	932 (97.1)	5.05709	284493 (99.1)	1217 (97.1)	2.43327
	Yes	3825 (1.6)	184 (3.5)	20.174	2136 (1.1)	120 (3)	24.7367	1099 (1.1)	28 (2.9)	14.3482	2633 (0.9)	36 (2.9)	8.45626
Other respiratory diseases	No	199725 (85)	3530 (67.2)	6.33548	166876 (86.9)	2744 (68.7)	6.60248	84368 (87.1)	650 (67.7)	3.99458	250294 (87.2)	852 (68)	1.93364
	Yes	35144 (15)	1724 (32.8)	18.4688	25086 (13.1)	1253 (31.3)	20.7608	12526 (12.9)	310 (32.3)	13.1764	36832 (12.8)	401 (32)	6.28643
Hypertension	No	190617 (81.2)	3664 (69.7)	6.85674	162449 (84.6)	2774 (69.4)	6.85029	82276 (84.9)	704 (73.3)	4.42718	248287 (86.5)	967 (77.2)	2.20861
	Yes	44252 (18.8)	1590 (30.3)	13.6879	29513 (15.4)	1223 (30.6)	17.2232	14618 (15.1)	256 (26.7)	9.40153	38839 (13.5)	286 (22.8)	4.29589
Type 2 diabetes	No	222435 (94.7)	4714 (89.7)	7.62102	183839 (95.8)	3578 (89.5)	7.83341	93172 (96.2)	880 (91.7)	4.90636	277408 (96.6)	1179 (94.1)	2.41648
	Yes	12434 (5.3)	540 (10.3)	16.8889	8123 (4.2)	419 (10.5)	21.8301	3722 (3.8)	80 (8.3)	11.6143	9718 (3.4)	74 (5.9)	4.48261
Chronic kidney disease	No	231521 (98.6)	5117 (97.4)	7.9571	190182 (99.1)	3913 (97.9)	8.29025	95972 (99)	934 (97.3)	5.05791	284508 (99.1)	1218 (97.2)	2.43459
	Yes	3348 (1.4)	137 (2.6)	18.3815	1780 (0.9)	84 (2.1)	21.2373	922 (1)	26 (2.7)	16.3933	2618 (0.9)	35 (2.8)	8.49987
Immune disorders and immune suppression	No	231059 (98.4)	5098 (97)	7.96286	188923 (98.4)	3889 (97.3)	8.29935	95359 (98.4)	919 (95.7)	5.0124	282374 (98.3)	1208 (96.4)	2.4347
	Yes	3810 (1.6)	156 (3)	15.1402	3039 (1.6)	108 (2.7)	14.6652	1535 (1.6)	41 (4.3)	14.129	4752 (1.7)	45 (3.6)	5.45523
Autoimmune disease	No	205377 (87.4)	4298 (81.8)	7.53568	170204 (88.7)	3285 (82.2)	7.77049	85544 (88.3)	778 (81)	4.72556	253694 (88.4)	999 (79.7)	2.23893
	Yes	29492 (12.6)	956 (18.2)	11.9242	21758 (11.3)	712 (17.8)	13.3829	11350 (11.7)	182 (19)	8.42179	33432 (11.6)	254 (20.3)	4.3633
Fibromyalgia	No	232639 (99.1)	5085 (96.8)	7.88907	190429 (99.2)	3898 (97.5)	8.25376	96086 (99.2)	924 (96.3)	5.00197	284913 (99.2)	1198 (95.6)	2.39334
	Yes	2230 (0.9)	169 (3.2)	28.3385	1533 (0.8)	99 (2.5)	26.8589	808 (0.8)	36 (3.8)	23.6816	2213 (0.8)	55 (4.4)	14.278
Dementia	No	231397 (98.5)	5222 (99.4)	8.11416	191088 (99.5)	3991 (99.8)	8.41554	96256 (99.3)	955 (99.5)	5.15459	284944 (99.2)	1252 (99.9)	2.49733
	Yes	3472 (1.5)	32 (0.6)	4.59755	874 (0.5)	6 (0.2)	3.50117	638 (0.7)	5 (0.5)	5.12601	2182 (0.8)	1 (0.1)	0.32537
Bipolar/Schizophrenia	No	231738 (98.7)	5161 (98.2)	8.03703	189677 (98.8)	3937 (98.5)	8.3704	95796 (98.9)	944 (98.3)	5.12623	283524 (98.7)	1228 (98)	2.465
	Yes	3131 (1.3)	93 (1.8)	11.1064	2285 (1.2)	60 (1.5)	10.6998	1098 (1.1)	16 (1.7)	7.63301	3602 (1.3)	25 (2)	4.01108
Depression/Anxiety	No	176780 (75.3)	3198 (60.9)	6.49744	147754 (77)	2572 (64.3)	6.99726	73400 (75.8)	596 (62.1)	4.22115	216940 (75.6)	729 (58.2)	1.90977
	Yes	58089 (24.7)	2056 (39.1)	12.9853	44208 (23)	1425 (35.7)	13.1478	23494 (24.2)	364 (37.9)	8.0793	70186 (24.4)	524 (41.8)	4.27106
Stress-related disorders	No	198964 (84.7)	3694 (70.3)	6.70298	164141 (85.5)	2859 (71.5)	7.014	82333 (85)	678 (70.6)	4.28361	241265 (84)	792 (63.2)	1.86864
	Yes	35905 (15.3)	1560 (29.7)	15.6898	27821 (14.5)	1138 (28.5)	16.6516	14561 (15)	282 (29.4)	10.0824	45861 (16)	461 (36.8)	5.72167
Other mental health disorder	No	222743 (94.8)	4954 (94.3)	8.02219	182476 (95.1)	3782 (94.6)	8.35501	91990 (94.9)	898 (93.5)	5.07645	273842 (95.4)	1190 (95)	2.47269
	Yes	12126 (5.2)	300 (5.7)	9.09383	9486 (4.9)	215 (5.4)	9.23019	4904 (5.1)	62 (6.5)	6.62968	13284 (4.6)	63 (5)	2.7214
Number of comorbidities	0	93749 (39.9)	956 (18.2)	3.61235	83997 (43.8)	752 (18.8)	3.56905	41474 (42.8)	164 (17.1)	2.04032	125222 (43.6)	221 (17.6)	0.998385
	1-2	100593 (42.8)	2302 (43.8)	8.17779	81729 (42.6)	1839 (46)	9.0545	41817 (43.2)	468 (48.8)	5.80672	123940 (43.2)	587 (46.8)	2.68894
	≥3	40527 (17.3)	1996 (38)	19.1216	26236 (13.7)	1406 (35.2)	22.622	13603 (14)	328 (34.2)	12.979	37964 (13.2)	445 (35.5)	6.87273
Number of healthcare contacts in 2019	0	45144 (19.2)	474 (9)	3.72334	43550 (22.7)	459 (11.5)	4.20697	21708 (22.4)	91 (9.5)	2.16416	63457 (22.1)	95 (7.6)	0.846702
	≤10 times	136097 (57.9)	2780 (52.9)	7.31731	112366 (58.5)	2167 (54.2)	7.74547	57086 (58.9)	544 (56.7)	4.94788	168543 (58.7)	636 (50.8)	2.14242
	>10 times	53628 (22.8)	2000 (38.1)	13.9567	36046 (18.8)	1371 (34.3)	15.7452	18100 (18.7)	325 (33.9)	9.48832	55126 (19.2)	522 (41.7)	5.47471
Severity of first acute COVID-19	Non-hospitalization	225676 (96.1)	4152 (79)	6.58762	184076 (95.9)	2718 (68)	5.9098	94398 (97.4)	689 (71.8)	3.78213	283626 (98.8)	1119 (89.3)	2.24155
	Hospitalization without ICU	8393 (3.6)	797 (15.2)	41.78	7093 (3.7)	915 (22.9)	60.5623	2290 (2.4)	191 (19.9)	49.6315	3381 (1.2)	114 (9.1)	22.5672
	ICU	800 (0.3)	305 (5.8)	259.203	793 (0.4)	364 (9.1)	390.309	206 (0.2)	80 (8.3)	353.086	119 (0)	20 (1.6)	135.113
Vaccination ≥14 days before infection	No	234595 (99.9)	5253 (100)	8.08162	183892 (95.8)	3869 (96.8)	8.46002	28957 (29.9)	453 (47.2)	7.86008	35366 (12.3)	226 (18)	3.64333
	Yes	274 (0.1)	1 (0)	1.87579	8070 (4.2)	128 (3.2)	6.87139	67937 (70.1)	507 (52.8)	3.94202	251760 (87.7)	1027 (82)	2.32155
Area-level SES	High	210521 (89.6)	4712 (89.7)	8.07572	173173 (90.2)	3575 (89.4)	8.32251	85607 (88.4)	821 (85.5)	5.00159	261340 (91)	1134 (90.5)	2.46915
	Low	24348 (10.4)	542 (10.3)	8.08362	18789 (9.8)	422 (10.6)	9.09527	11287 (11.6)	139 (14.5)	6.28979	25786 (9)	119 (9.5)	2.63623
PCC in the core family	No or uncertain	231905 (98.7)	5138 (97.8)	7.99721	189554 (98.7)	3905 (97.7)	8.30704	95944 (99)	935 (97.4)	5.0694	284971 (99.2)	1236 (98.6)	2.46888
	Yes	2964 (1.3)	116 (2.2)	14.4056	2408 (1.3)	92 (2.3)	15.6664	950 (1)	25 (2.6)	13.8336	2155 (0.8)	17 (1.4)	4.50136
PCC in cohabitants	No or uncertain	231585 (98.6)	5066 (96.4)	7.89552	188721 (98.3)	3812 (95.4)	8.14235	96059 (99.1)	929 (96.8)	5.0312	285506 (99.4)	1231 (98.2)	2.4543
	Yes	3284 (1.4)	188 (3.6)	21.1314	3241 (1.7)	185 (4.6)	23.7616	835 (0.9)	31 (3.2)	19.38	1620 (0.6)	22 (1.8)	7.74795
PCC=post-COVID-19 condition, ICU=intensive care unit, SES=socioeconomic status.
