# Supplementary material for: Exploring predictors of post-COVID-19 condition among 810 851 individuals in Sweden
Source: Commun Med (Lond). 2025 Oct 30;5:445. doi: 10.1038/s43856-025-01157-2 (PMC12575654; doi:10.1038/s43856-025-01157-2)
Supplement: Supplementary file 6 — Supplementary data 4 [file 43856_2025_1157_MOESM6_ESM.xlsx]

## Sheet: multivariate model for each VOC
		preAlpha		Alpha		Delta		Omicron
Risk factors	Categories	HR (95%CI)	p-value	HR (95%CI)	p-value	HR (95%CI)	p-value	HR (95%CI)	p-value
Age at first infection	<40 years
	40-79 years	1.96 (1.83 to 2.1)	<0.001	2.21 (2.03 to 2.4)	<0.001	1.67 (1.43 to 1.94)	<0.001	1.73 (1.52 to 1.97)	<0.001
	>=80 years	1.51 (1.27 to 1.79)	<0.001	1.62 (1.26 to 2.09)	<0.001	0.88 (0.54 to 1.42)	0.594	1.2 (0.8 to 1.8)	0.367
Sex	Men
	Women	1.35 (1.27 to 1.44)	<0.001	1.27 (1.18 to 1.36)	<0.001	Removed		1.32 (1.16 to 1.5)	<0.001
Birth country	Sweden
	Non-Sweden	1.1 (1.03 to 1.17)	0.003	1.16 (1.09 to 1.25)	<0.001	Removed		Removed
Birth country of parents	Both from Swe	Removed		Removed				Removed
	One from Swe					1.19 (0.94 to 1.5)	0.144
	Both from non-Swe					1.23 (1.01 to 1.49)	0.039
	Unknown					1.32 (1.12 to 1.56)	0.001
Education	Primary
	Upper secondary	1.29 (1.18 to 1.42)	<0.001	1.17 (1.06 to 1.29)	0.002	1.08 (0.89 to 1.31)	0.453	1.2 (0.98 to 1.45)	0.074
	Tertiary	1.4 (1.27 to 1.54)	<0.001	1.26 (1.14 to 1.39)	<0.001	1.27 (1.04 to 1.54)	0.02	1.38 (1.14 to 1.68)	0.001
	Unknown	0.86 (0.65 to 1.15)	0.32	1.13 (0.85 to 1.51)	0.395	0.66 (0.37 to 1.19)	0.169	0.87 (0.48 to 1.58)	0.652
Income	1st quartile
	2nd quartile	1.07 (0.99 to 1.16)	0.099	Removed		Removed		Removed
	3rd quartile	1.03 (0.95 to 1.12)	0.514
	4th quartile	0.96 (0.88 to 1.05)	0.333
Employment	Non-essential worker
	Healthcare worker	1.29 (1.18 to 1.4)	<0.001	1.29 (1.12 to 1.48)	<0.001	1.31 (1.03 to 1.67)	0.026	1.09 (0.91 to 1.32)	0.351
	Other essential worker	1.1 (1.02 to 1.18)	0.017	1.18 (1.09 to 1.28)	<0.001	1.12 (0.95 to 1.33)	0.175	1.11 (0.96 to 1.29)	0.161
	Unemployed	0.62 (0.56 to 0.68)	<0.001	0.66 (0.6 to 0.74)	<0.001	0.64 (0.52 to 0.78)	<0.001	0.77 (0.63 to 0.93)	0.007
Marital status	Married	Removed
	Not married			0.93 (0.87 to 0.99)	0.026
Region of residence	Stockholm
	Västra Götaland	0.82 (0.77 to 0.86)	<0.001	1.17 (1.09 to 1.24)	<0.001	1.3 (1.13 to 1.48)	<0.001	1.29 (1.15 to 1.44)	<0.001
Heart failure	No	Removed		Removed		Removed		Removed
	Yes
Ischemic heart disease	No	Removed		Removed		Removed		Removed
	Yes
Stroke	No
	Yes	0.8 (0.65 to 0.99)	0.045	0.77 (0.59 to 1.01)	0.055	0.56 (0.3 to 1.02)	0.059
Peripheral vascular disease	No	Removed		Removed		Removed		Removed
	Yes
Thromboembolic disease	No					Removed		Removed
	Yes	1.19 (0.99 to 1.43)	0.062	1.41 (1.17 to 1.69)	<0.001
Arrythmias	No	Removed		Removed		Removed		Removed
	Yes
Other cardic diseases	No	Removed		Removed		Removed
	Yes							1.31 (1.01 to 1.69)	0.041
Asthma	No
	Yes	1.36 (1.26 to 1.47)	<0.001	1.19 (1.09 to 1.31)	<0.001	1.27 (1.05 to 1.53)	0.014	1.29 (1.1 to 1.52)	0.002
Chronic obstructive pulmonary disease	No	Removed		Removed		Removed		Removed
	Yes
Other respiratory diseases	No
	Yes	1.67 (1.56 to 1.79)	<0.001	1.57 (1.45 to 1.7)	<0.001	1.6 (1.37 to 1.87)	<0.001	1.79 (1.56 to 2.06)	<0.001
Hypertension	No	Removed		Removed		Removed		Removed
	Yes
Type 2 diabetes	No	Removed		Removed
	Yes					0.8 (0.62 to 1.03)	0.078	0.78 (0.6 to 1.01)	0.057
Chronic kidney disease	No	Removed		Removed		Removed
	Yes							1.37 (0.95 to 1.97)	0.093
Immune disorders and immune suppression	No	Removed		Removed				Removed
	Yes					1.52 (1.1 to 2.11)	0.011
Autoimmune disease	No	Removed		Removed		Removed		Removed
	Yes
Fibromyalgia	No
	Yes	1.5 (1.28 to 1.76)	<0.001	1.22 (0.99 to 1.5)	0.058	1.89 (1.33 to 2.68)	<0.001	2.11 (1.59 to 2.81)	<0.001
Dementia	No
	Yes	0.38 (0.27 to 0.55)	<0.001	0.22 (0.1 to 0.5)	<0.001			0.07 (0.01 to 0.51)	0.008
Bipolar/Schizophrenia	No	Removed				Removed		Removed
	Yes			0.76 (0.59 to 0.99)	0.041
Depression/Anxiety	No					Removed
	Yes	1.34 (1.25 to 1.43)	<0.001	1.23 (1.14 to 1.34)	<0.001			1.15 (1 to 1.32)	0.054
Stress-related disorders	No
	Yes	1.49 (1.39 to 1.6)	<0.001	1.57 (1.45 to 1.7)	<0.001	1.44 (1.23 to 1.7)	<0.001	1.73 (1.5 to 2)	<0.001
Other mental health disorder	No			Removed		Removed		Removed
	Yes	1.19 (1.05 to 1.35)	0.007
Number of comorbidities	0
	1-2	1.25 (1.14 to 1.36)	<0.001	1.47 (1.33 to 1.62)	<0.001	1.87 (1.54 to 2.28)	<0.001	1.47 (1.23 to 1.76)	<0.001
	≥3	1.32 (1.17 to 1.5)	<0.001	1.54 (1.35 to 1.76)	<0.001	2.1 (1.6 to 2.75)	<0.001	1.61 (1.23 to 2.09)	<0.001
Number of healthcare contacts in 2019	0
	≤10 times	1.38 (1.24 to 1.52)	<0.001	1.24 (1.12 to 1.38)	<0.001	1.64 (1.31 to 2.06)	<0.001	1.71 (1.37 to 2.13)	<0.001
	>10 times	1.69 (1.51 to 1.9)	<0.001	1.5 (1.33 to 1.69)	<0.001	1.95 (1.51 to 2.52)	<0.001	2.59 (2.03 to 3.3)	<0.001
Severity of first acute COVID-19	Non-hospitalization
	Hospitalization without ICU	5.06 (4.64 to 5.51)	<0.001	7.5 (6.91 to 8.15)	<0.001	8.81 (7.35 to 10.57)	<0.001	7.15 (5.73 to 8.93)	<0.001
	ICU	24.14 (21.31 to 27.35)	<0.001	30.98 (27.47 to 34.95)	<0.001	42.27 (32.48 to 55.02)	<0.001	34.56 (21.66 to 55.16)	<0.001
Vaccination ≥14 days before infection	No	Removed
	Yes			0.56 (0.47 to 0.67)	<0.001	0.57 (0.49 to 0.66)	<0.001	0.64 (0.55 to 0.74)	<0.001
Area-level SES	High	Removed		Removed		Removed		Removed
	Low
PCC in the core family	No or uncertain							Removed
	Yes	1.34 (1.1 to 1.62)	0.004	1.31 (1.05 to 1.63)	0.015	1.96 (1.25 to 3.05)	0.003
PCC in cohabitants	No or uncertain
	Yes	2.2 (1.88 to 2.57)	<0.001	2.07 (1.77 to 2.42)	<0.001	2.1 (1.4 to 3.15)	<0.001	3.47 (2.27 to 5.28)	<0.001
PCC=post-COVID-19 condition, ICU=intensive care unit, SES=socioeconomic status.
