# Supplementary material for: Exploring predictors of post-COVID-19 condition among 810 851 individuals in Sweden
Source: Commun Med (Lond). 2025 Oct 30;5:445. doi: 10.1038/s43856-025-01157-2 (PMC12575654; doi:10.1038/s43856-025-01157-2)
Supplement: Supplementary file 7 — Supplementary data 5 [file 43856_2025_1157_MOESM7_ESM.xlsx]

## Sheet: Sheet1
Risk factors	Categories	Non-hospitalization			Hospitalization without ICU			ICU
		Total	PCC		Total	PCC		Total	PCC
		n (%)	n (%)	IR	n (%)	n (%)	IR	n (%)	n (%)	IR
Age at first infection	<40 years	365216 (46.4)	2484 (28.6)	3.0323	2841 (13.4)	152 (7.5)	24.2073	161 (8.4)	47 (6.1)	163.816
	40-79 years	407719 (51.8)	6097 (70.3)	6.59485	13912 (65.8)	1643 (81.5)	56.4591	1678 (87.5)	704 (91.5)	339.234
	>=80 years	14841 (1.9)	97 (1.1)	3.47924	4404 (20.8)	222 (11)	28.8137	79 (4.1)	18 (2.3)	147.904
Sex	Men	366052 (46.5)	2738 (31.6)	3.29914	11575 (54.7)	1097 (54.4)	46.0707	1300 (67.8)	511 (66.4)	301.147
	Women	421724 (53.5)	5940 (68.4)	6.30805	9582 (45.3)	920 (45.6)	47.7346	618 (32.2)	258 (33.6)	327.816
Birth country	Sweden	590798 (75)	6202 (71.5)	4.67194	12964 (61.3)	1169 (58)	45.4065	1023 (53.3)	402 (52.3)	300.334
	Non-Sweden	196978 (25)	2476 (28.5)	5.5757	8193 (38.7)	848 (42)	48.9063	895 (46.7)	367 (47.7)	320.422
Birth country of parents	Both from Swe	465253 (59.1)	4905 (56.5)	4.68152	8901 (42.1)	872 (43.2)	48.387	782 (40.8)	315 (41)	313.781
	One from Swe	74074 (9.4)	845 (9.7)	5.10395	1971 (9.3)	174 (8.6)	44.2233	165 (8.6)	54 (7)	230.512
	Both from non-Swe	101543 (12.9)	1025 (11.8)	4.44091	2016 (9.5)	204 (10.1)	46.8948	202 (10.5)	100 (13)	398.279
	Unknown	146906 (18.6)	1903 (21.9)	5.8113	8269 (39.1)	767 (38)	45.7136	769 (40.1)	300 (39)	301.614
Education	Primary	106705 (13.5)	855 (9.9)	3.59231	5288 (25)	383 (19)	36.7803	532 (27.7)	189 (24.6)	255.277
	Upper secondary	305257 (38.7)	3435 (39.6)	4.95274	8503 (40.2)	885 (43.9)	51.5012	818 (42.6)	354 (46)	348.303
	Tertiary	360833 (45.8)	4318 (49.8)	5.34893	6632 (31.3)	708 (35.1)	50.8109	509 (26.5)	210 (27.3)	332.588
	Unknown	14981 (1.9)	70 (0.8)	2.13807	734 (3.5)	41 (2)	26.3967	59 (3.1)	16 (2.1)	167.129
Income	1st quartile	177988 (22.6)	1875 (21.6)	4.73694	8998 (42.5)	642 (31.8)	35.8703	784 (40.9)	271 (35.2)	248.897
	2nd quartile	198832 (25.2)	2318 (26.7)	5.18529	4805 (22.7)	486 (24.1)	50.3705	430 (22.4)	168 (21.8)	319.687
	3rd quartile	206723 (26.2)	2297 (26.5)	4.92451	3554 (16.8)	430 (21.3)	57.775	335 (17.5)	157 (20.4)	398.803
	4th quartile	204233 (25.9)	2188 (25.2)	4.73319	3800 (18)	459 (22.8)	56.6982	369 (19.2)	173 (22.5)	363.537
Employment	Non-essential worker	496162 (63)	4948 (57)	4.41777	7551 (35.7)	928 (46)	57.7002	793 (41.3)	367 (47.7)	371.477
	Healthcare worker	58507 (7.4)	1006 (11.6)	7.60845	799 (3.8)	125 (6.2)	72.0593	63 (3.3)	36 (4.7)	538.916
	Other essential worker	136078 (17.3)	1880 (21.7)	6.11844	2065 (9.8)	266 (13.2)	59.7525	183 (9.5)	94 (12.2)	441.827
	Unemployed	97029 (12.3)	844 (9.7)	3.98007	10742 (50.8)	698 (34.6)	33.5336	879 (45.8)	272 (35.4)	223.616
Marital status	Married	321516 (40.8)	3974 (45.8)	5.45235	9632 (45.5)	1031 (51.1)	51.3548	986 (51.4)	434 (56.4)	361.083
	Not married	466260 (59.2)	4704 (54.2)	4.51133	11525 (54.5)	986 (48.9)	42.8538	932 (48.6)	335 (43.6)	261.324
Region of residence	Stockholm	425797 (54.1)	4569 (52.7)	4.85294	13824 (65.3)	1310 (64.9)	46.2394	1113 (58)	449 (58.4)	314.966
	Västra Götaland	361979 (45.9)	4109 (47.3)	4.95015	7333 (34.7)	707 (35.1)	47.9203	805 (42)	320 (41.6)	302.365
Heart failure	No	780527 (99.1)	8575 (98.8)	4.88002	18464 (87.3)	1846 (91.5)	48.0418	1745 (91)	697 (90.6)	305.623
	Yes	7249 (0.9)	103 (1.2)	7.15027	2693 (12.7)	171 (8.5)	36.6984	173 (9)	72 (9.4)	354.182
Ischemic heart disease	No	773351 (98.2)	8460 (97.5)	4.86137	18086 (85.5)	1792 (88.8)	48.1009	1690 (88.1)	673 (87.5)	303.935
	Yes	14425 (1.8)	218 (2.5)	6.961	3071 (14.5)	225 (11.2)	38.597	228 (11.9)	96 (12.5)	356.103
Stroke	No	781732 (99.2)	8606 (99.2)	4.89265	19731 (93.3)	1937 (96)	47.8903	1821 (94.9)	742 (96.5)	317.549
	Yes	6044 (0.8)	72 (0.8)	5.71322	1426 (6.7)	80 (4)	30.3271	97 (5.1)	27 (3.5)	183.393
Peripheral vascular disease	No	783092 (99.4)	8601 (99.1)	4.88252	19945 (94.3)	1935 (95.9)	47.3174	1804 (94.1)	729 (94.8)	310.431
	Yes	4684 (0.6)	77 (0.9)	7.71778	1212 (5.7)	82 (4.1)	37.4354	114 (5.9)	40 (5.2)	295.146
Thromboembolic disease	No	783740 (99.5)	8584 (98.9)	4.86965	20162 (95.3)	1901 (94.2)	46.1497	1777 (92.6)	695 (90.4)	300.296
	Yes	4036 (0.5)	94 (1.1)	10.6658	995 (4.7)	116 (5.8)	61.295	141 (7.4)	74 (9.6)	436.605
Arrythmias	No	769503 (97.7)	8387 (96.6)	4.84137	17532 (82.9)	1787 (88.6)	49.0364	1659 (86.5)	680 (88.4)	316.552
	Yes	18273 (2.3)	291 (3.4)	7.42179	3625 (17.1)	230 (11.4)	34.6274	259 (13.5)	89 (11.6)	265.095
Other cardic diseases	No	768925 (97.6)	8355 (96.3)	4.82889	18347 (86.7)	1762 (87.4)	46.7046	1627 (84.8)	637 (82.8)	299.891
	Yes	18851 (2.4)	323 (3.7)	7.80977	2810 (13.3)	255 (12.6)	47.5926	291 (15.2)	132 (17.2)	366.904
Asthma	No	723646 (91.9)	7323 (84.4)	4.49874	18429 (87.1)	1624 (80.5)	43.0852	1661 (86.6)	642 (83.5)	290.38
	Yes	64130 (8.1)	1355 (15.6)	9.42411	2728 (12.9)	393 (19.5)	72.8893	257 (13.4)	127 (16.5)	465.24
Chronic obstructive pulmonary disease	No	780193 (99)	8531 (98.3)	4.86078	19180 (90.7)	1849 (91.7)	46.7421	1785 (93.1)	716 (93.1)	307.029
	Yes	7583 (1)	147 (1.7)	8.90824	1977 (9.3)	168 (8.3)	47.6327	133 (6.9)	53 (6.9)	349.03
Other respiratory diseases	No	685790 (87.1)	6205 (71.5)	4.01806	14346 (67.8)	1174 (58.2)	38.7752	1127 (58.8)	397 (51.6)	253.5
	Yes	101986 (12.9)	2473 (28.5)	10.8804	6811 (32.2)	843 (41.8)	65.8212	791 (41.2)	372 (48.4)	405.316
Hypertension	No	673273 (85.5)	6816 (78.5)	4.49951	9550 (45.1)	958 (47.5)	47.2215	806 (42)	335 (43.6)	320.907
	Yes	114503 (14.5)	1862 (21.5)	7.25252	11607 (54.9)	1059 (52.5)	46.4532	1112 (58)	434 (56.4)	301.397
Type 2 diabetes	No	758990 (96.3)	8212 (94.6)	4.81065	16510 (78)	1585 (78.6)	46.9435	1354 (70.6)	554 (72)	313.834
	Yes	28786 (3.7)	466 (5.4)	7.22207	4647 (22)	432 (21.4)	46.3495	564 (29.4)	215 (28)	299.188
Chronic kidney disease	No	781433 (99.2)	8598 (99.1)	4.88925	18984 (89.7)	1872 (92.8)	47.7666	1766 (92.1)	712 (92.6)	312.135
	Yes	6343 (0.8)	80 (0.9)	6.14655	2173 (10.3)	145 (7.2)	37.2372	152 (7.9)	57 (7.4)	281.053
Immune disorders and immune suppression	No	775627 (98.5)	8467 (97.6)	4.8534	20271 (95.8)	1922 (95.3)	46.4383	1817 (94.7)	725 (94.3)	304.468
	Yes	12149 (1.5)	211 (2.4)	7.80905	886 (4.2)	95 (4.7)	56.0054	101 (5.3)	44 (5.7)	428.537
Autoimmune disease	No	696887 (88.5)	7199 (83)	4.59067	16433 (77.7)	1556 (77.1)	46.0313	1499 (78.2)	605 (78.7)	309.403
	Yes	90889 (11.5)	1479 (17)	7.27179	4724 (22.3)	461 (22.9)	49.6691	419 (21.8)	164 (21.3)	310.315
Fibromyalgia	No	781354 (99.2)	8396 (96.8)	4.77797	20833 (98.5)	1959 (97.1)	46.1594	1880 (98)	750 (97.5)	307.067
	Yes	6422 (0.8)	282 (3.2)	19.6711	324 (1.5)	58 (2.9)	89.973	38 (2)	19 (2.5)	458.796
Dementia	No	781770 (99.2)	8663 (99.8)	4.91962	20010 (94.6)	1988 (98.6)	48.4327	1905 (99.3)	769 (100)	312.779
	Yes	6006 (0.8)	15 (0.2)	1.40717	1147 (5.4)	29 (1.4)	14.2308	13 (0.7)	0 (0)	0
Bipolar/Schizophrenia	No	778348 (98.8)	8540 (98.4)	4.87823	20535 (97.1)	1980 (98.2)	47.3557	1852 (96.6)	750 (97.5)	315.122
	Yes	9428 (1.2)	138 (1.6)	6.59247	622 (2.9)	37 (1.8)	29.06	66 (3.4)	19 (2.5)	182.962
Depression/Anxiety	No	597951 (75.9)	5173 (59.6)	3.83501	15477 (73.2)	1372 (68)	43.0431	1446 (75.4)	550 (71.5)	286.691
	Yes	189825 (24.1)	3505 (40.4)	8.29232	5680 (26.8)	645 (32)	57.5407	472 (24.6)	219 (28.5)	387.315
Stress-related disorders	No	666450 (84.6)	5760 (66.4)	3.83801	18559 (87.7)	1615 (80.1)	42.7423	1694 (88.3)	648 (84.3)	286.379
	Yes	121326 (15.4)	2918 (33.6)	10.7759	2598 (12.3)	402 (19.9)	75.8509	224 (11.7)	121 (15.7)	547.174
Other mental health disorder	No	750065 (95.2)	8255 (95.1)	4.89402	19253 (91)	1866 (92.5)	47.3998	1733 (90.4)	703 (91.4)	315.012
	Yes	37711 (4.8)	423 (4.9)	4.98734	1904 (9)	151 (7.5)	40.6214	185 (9.6)	66 (8.6)	261.68
Number of comorbidities	0	341095 (43.3)	1790 (20.6)	2.3253	3115 (14.7)	221 (11)	31.7533	232 (12.1)	82 (10.7)	248.484
	1-2	340379 (43.2)	4226 (48.7)	5.50569	7058 (33.4)	731 (36.2)	48.6203	642 (33.5)	239 (31.1)	268.201
	≥3	106302 (13.5)	2662 (30.7)	11.3661	10984 (51.9)	1065 (52.8)	50.4986	1044 (54.4)	448 (58.3)	354.782
Number of healthcare contacts in 2019	0	171574 (21.8)	859 (9.9)	2.22657	2068 (9.8)	177 (8.8)	38.8132	217 (11.3)	83 (10.8)	274.557
	≤10 times	463482 (58.8)	4781 (55.1)	4.57618	9656 (45.6)	950 (47.1)	46.396	954 (49.7)	396 (51.5)	311.914
	>10 times	152720 (19.4)	3038 (35)	8.90872	9433 (44.6)	890 (44.1)	49.3122	747 (38.9)	290 (37.7)	317.986
Time period corresponding to dominating VOC	preAlpha	225676 (28.6)	4152 (47.8)	6.58762	8393 (39.7)	797 (39.5)	41.78	800 (41.7)	305 (39.7)	259.203
	Alpha	184076 (23.4)	2718 (31.3)	5.9098	7093 (33.5)	915 (45.4)	60.5623	793 (41.3)	364 (47.3)	390.309
	Delta	94398 (12)	689 (7.9)	3.78213	2290 (10.8)	191 (9.5)	49.6315	206 (10.7)	80 (10.4)	353.086
	Omicron	283626 (36)	1119 (12.9)	2.24155	3381 (16)	114 (5.7)	22.5672	119 (6.2)	20 (2.6)	135.113
Vaccination ≥14 days before infection	No	464008 (58.9)	7211 (83.1)	6.06965	17027 (80.5)	1852 (91.8)	50.552	1775 (92.5)	738 (96)	319.74
	Yes	323768 (41.1)	1467 (16.9)	2.51402	4130 (19.5)	165 (8.2)	25.5856	143 (7.5)	31 (4)	176.386
Area-level SES	High	711255 (90.3)	7864 (90.6)	4.92009	17828 (84.3)	1738 (86.2)	48.0643	1558 (81.2)	640 (83.2)	328.786
	Low	76521 (9.7)	814 (9.4)	4.6991	3329 (15.7)	279 (13.8)	40.2914	360 (18.8)	129 (16.8)	240.082
PCC in the core family	No or uncertain	779686 (99)	8503 (98)	4.85118	20820 (98.4)	1966 (97.5)	46.3342	1868 (97.4)	745 (96.9)	306.97
	Yes	8090 (1)	175 (2)	9.30944	337 (1.6)	51 (2.5)	78.0279	50 (2.6)	24 (3.1)	421.584
PCC in cohabitants	No or uncertain	779228 (98.9)	8352 (96.2)	4.76908	20793 (98.3)	1952 (96.8)	46.1293	1850 (96.5)	734 (95.4)	303.467
	Yes	8548 (1.1)	326 (3.8)	16.0689	364 (1.7)	65 (3.2)	84.5658	68 (3.5)	35 (4.6)	537.155
PCC=post-COVID-19 condition, VOC=variant of concern, SES=socioeconomic status.
