# Supplementary material for: Exploring predictors of post-COVID-19 condition among 810 851 individuals in Sweden
Source: Commun Med (Lond). 2025 Oct 30;5:445. doi: 10.1038/s43856-025-01157-2 (PMC12575654; doi:10.1038/s43856-025-01157-2)
Supplement: Supplementary file 8 — Supplementary data 6 [file 43856_2025_1157_MOESM8_ESM.xlsx]

## Sheet: multivariabl model for severity
		Non-hospitalization		Hospitalization without ICU		ICU
Risk factors	Categories	HR (95%CI)	p-value	HR (95%CI)	p-value	HR (95%CI)	p-value
Age at first infection	<40 years
	40-79 years	1.91 (1.81 to 2)	<0.001	2.34 (1.97 to 2.79)	<0.001	1.98 (1.46 to 2.69)	<0.001
	>=80 years	1.2 (0.96 to 1.5)	0.114	1.92 (1.52 to 2.42)	<0.001	1.47 (0.84 to 2.6)	0.179
Sex	Men			Removed		Removed
	Women	1.41 (1.34 to 1.48)	<0.001
Birth country	Sweden					Removed
	Non-Sweden	1.11 (0.99 to 1.24)	0.063	1.11 (1 to 1.22)	0.045
Birth country of parents	Both from Swe			Removed
	One from Swe	1.09 (1.01 to 1.17)	0.027			0.75 (0.56 to 1.01)	0.058
	Both from non-Swe	0.97 (0.88 to 1.06)	0.466			1.26 (1 to 1.59)	0.055
	Unknown	1.07 (0.95 to 1.21)	0.26			1 (0.85 to 1.18)	0.968
Education	Primary					Removed
	Upper secondary	1.25 (1.16 to 1.35)	<0.001	1.18 (1.04 to 1.34)	0.009
	Tertiary	1.42 (1.31 to 1.53)	<0.001	1.12 (0.98 to 1.28)	0.085
	Unknown	0.91 (0.71 to 1.17)	0.468	0.93 (0.67 to 1.28)	0.643
Income	1st quartile	Removed				Removed
	2nd quartile			1.16 (1.02 to 1.31)	0.024
	3rd quartile			1.22 (1.06 to 1.39)	0.005
	4th quartile			1.17 (1.02 to 1.35)	0.027
Employment	Non-essential worker
	Healthcare worker	1.26 (1.18 to 1.36)	<0.001	1.24 (1.03 to 1.5)	0.024	1.46 (1.03 to 2.06)	0.034
	Other essential worker	1.14 (1.08 to 1.21)	<0.001	1.03 (0.9 to 1.19)	0.65	1.08 (0.86 to 1.36)	0.513
	Unemployed	0.67 (0.62 to 0.73)	<0.001	0.66 (0.58 to 0.75)	<0.001	0.66 (0.56 to 0.78)	<0.001
Marital status	Married	Removed		Removed
	Not married					0.8 (0.69 to 0.93)	0.003
Region of residence	Stockholm	Removed
	Västra Götaland			1.1 (1 to 1.21)	0.061	1.19 (1.02 to 1.39)	0.025
Heart failure	No
	Yes					1.3 (1.01 to 1.67)	0.045
Ischemic heart disease	No	Removed		Removed
	Yes
Stroke	No	Removed
	Yes			0.78 (0.62 to 0.98)	0.032	0.7 (0.47 to 1.03)	0.074
Peripheral vascular disease	No	Removed		Removed		Removed
	Yes
Thromboembolic disease	No
	Yes	1.41 (1.15 to 1.73)	0.001	1.26 (1.04 to 1.52)	0.021	1.25 (0.98 to 1.6)	0.072
Arrythmias	No					Removed
	Yes	1.14 (1.01 to 1.29)	0.038	0.79 (0.68 to 0.92)	0.002
Other cardic diseases	No	Removed		Removed		Removed
	Yes
Asthma	No
	Yes	1.32 (1.24 to 1.4)	<0.001	1.3 (1.16 to 1.46)	<0.001	1.35 (1.11 to 1.64)	0.003
Chronic obstructive pulmonary disease	No	Removed		Removed		Removed
	Yes
Other respiratory diseases	No
	Yes	1.76 (1.67 to 1.86)	<0.001	1.55 (1.4 to 1.71)	<0.001	1.32 (1.13 to 1.53)	<0.001
Hypertension	No	Removed		Removed		Removed
	Yes
Type 2 diabetes	No	Removed		Removed		Removed
	Yes
Chronic kidney disease	No	Removed		Removed		Removed
	Yes
Immune disorders and immune suppression	No	Removed		Removed		Removed
	Yes
Autoimmune disease	No	Removed		Removed		Removed
	Yes
Fibromyalgia	No					Removed
	Yes	1.66 (1.47 to 1.88)	<0.001	1.32 (1.01 to 1.73)	0.042
Dementia	No					Removed
	Yes	0.27 (0.16 to 0.46)	<0.001	0.42 (0.29 to 0.61)	<0.001
Bipolar/Schizophrenia	No	Removed				Removed
	Yes			0.71 (0.51 to 0.99)	0.043
Depression/Anxiety	No
	Yes	1.31 (1.24 to 1.38)	<0.001	1.21 (1.09 to 1.35)	0.001	1.19 (0.99 to 1.42)	0.062
Stress-related disorders	No
	Yes	1.6 (1.51 to 1.69)	<0.001	1.32 (1.17 to 1.5)	<0.001	1.45 (1.16 to 1.82)	0.001
Other mental health disorder	No			Removed		Removed
	Yes	1.21 (1.09 to 1.35)	<0.001
Number of comorbidities	0					Removed
	1-2	1.32 (1.24 to 1.42)	<0.001	1.21 (1.03 to 1.42)	0.021
	≥3	1.42 (1.28 to 1.57)	<0.001	1.16 (0.96 to 1.41)	0.123
Number of healthcare contacts in 2019	0					Removed
	≤10 times	1.43 (1.33 to 1.54)	<0.001	1.12 (0.95 to 1.33)	0.171
	>10 times	1.87 (1.72 to 2.04)	<0.001	1.24 (1.03 to 1.48)	0.021
Time period corresponding to dominating VOC	preAlpha
	Alpha	0.89 (0.85 to 0.94)	<0.001	1.29 (1.17 to 1.42)	<0.001	1.36 (1.17 to 1.59)	<0.001
	Delta	0.64 (0.58 to 0.71)	<0.001	1.23 (1.03 to 1.47)	0.02	1.25 (0.96 to 1.62)	0.094
	Omicron	0.36 (0.33 to 0.4)	<0.001	0.64 (0.5 to 0.8)	<0.001	0.55 (0.33 to 0.91)	0.02
Vaccination ≥14 days before infection	No
	Yes	0.6 (0.54 to 0.66)	<0.001	0.52 (0.42 to 0.63)	<0.001	0.68 (0.45 to 1.02)	0.062
Area-level SES	High	Removed				Removed
	Low			0.88 (0.77 to 1.01)	0.075
PCC in the core family	No or uncertain					Removed
	Yes	1.28 (1.09 to 1.5)	0.003	1.49 (1.12 to 1.99)	0.006
PCC in cohabitants	No or uncertain
	Yes	2.7 (2.4 to 3.05)	<0.001	1.31 (1.01 to 1.69)	0.039	1.37 (0.97 to 1.93)	0.072
