# Supplementary material for: Exploring predictors of post-COVID-19 condition among 810 851 individuals in Sweden
Source: Commun Med (Lond). 2025 Oct 30;5:445. doi: 10.1038/s43856-025-01157-2 (PMC12575654; doi:10.1038/s43856-025-01157-2)
Supplement: Supplementary file 9 — Supplementary data 7 [file 43856_2025_1157_MOESM9_ESM.xlsx]

## Sheet: 90days as valid pcc
Risk factors	Categories	Full model		Multivariable model from backward stepwise selection
		HR (95%CI)	p-value	HR (95%CI)	p-value
Age at first infection	<40 years
	40-79 years	1.96 (1.85 to 2.07)	<0.001	1.97 (1.87 to 2.08)	<0.001
	>=80 years	1.19 (1 to 1.41)	0.048883	1.16 (0.98 to 1.37)	0.078
Sex	Men
	Women	1.34 (1.27 to 1.4)	<0.001	1.33 (1.27 to 1.4)	<0.001
Birth country	Sweden			Removed
	Non-Sweden	1.1 (0.98 to 1.23)	0.0949308
Birth country of parents	Both from Swe			Removed
	One from Swe	1.05 (0.98 to 1.14)	0.169445
	Both from non-Swe	0.93 (0.84 to 1.02)	0.111521
	Unknown	0.93 (0.82 to 1.05)	0.249829
Education	Primary
	Upper secondary	1.26 (1.17 to 1.35)	<0.001	1.25 (1.16 to 1.35)	<0.001
	Tertiary	1.4 (1.3 to 1.51)	<0.001	1.4 (1.3 to 1.51)	<0.001
	Unknown	0.93 (0.74 to 1.17)	0.550134	0.94 (0.75 to 1.18)	0.615
Income	1st quartile
	2nd quartile	1.1 (1.03 to 1.17)	0.00531064	1.1 (1.03 to 1.17)	0.005
	3rd quartile	1.03 (0.96 to 1.1)	0.41951	1.03 (0.96 to 1.1)	0.425
	4th quartile	0.99 (0.92 to 1.06)	0.703022	0.99 (0.92 to 1.06)	0.679
Employment	Non-essential worker
	Healthcare worker	1.24 (1.15 to 1.34)	<0.001	1.24 (1.15 to 1.34)	<0.001
	Other essential worker	1.09 (1.03 to 1.15)	0.00537644	1.09 (1.03 to 1.16)	0.004
	Unemployed	0.63 (0.58 to 0.68)	<0.001	0.63 (0.58 to 0.68)	<0.001
Marital status	Married			Removed
	Not married	0.98 (0.94 to 1.03)	0.428224
Region of residence	Stockholm			Removed
	Västra Götaland	1.01 (0.97 to 1.06)	0.529256
Heart failure	No			Removed
	Yes	0.95 (0.81 to 1.11)	0.515815
Ischemic heart disease	No			Removed
	Yes	1.04 (0.92 to 1.16)	0.538098
Stroke	No
	Yes	0.81 (0.68 to 0.97)	0.0219397	0.81 (0.68 to 0.97)	0.022
Peripheral vascular disease	No			Removed
	Yes	1 (0.84 to 1.19)	0.987601
Thromboembolic disease	No
	Yes	1.32 (1.12 to 1.55)	0.00102862	1.36 (1.19 to 1.57)	<0.001
Arrythmias	No			Removed
	Yes	0.97 (0.87 to 1.08)	0.564876
Other cardic diseases	No			Removed
	Yes	1.04 (0.93 to 1.16)	0.532734
Asthma	No
	Yes	1.36 (1.28 to 1.45)	<0.001	1.38 (1.3 to 1.46)	<0.001
Chronic obstructive pulmonary disease	No
	Yes	0.88 (0.77 to 1.01)	0.0602872	0.88 (0.77 to 1)	0.055
Other respiratory diseases	No
	Yes	1.75 (1.65 to 1.85)	<0.001	1.77 (1.68 to 1.87)	<0.001
Hypertension	No			Removed
	Yes	0.98 (0.92 to 1.05)	0.597934
Type 2 diabetes	No			Removed
	Yes	0.96 (0.89 to 1.05)	0.400708
Chronic kidney disease	No			Removed
	Yes	0.93 (0.8 to 1.09)	0.370699
Immune disorders and immune suppression	No			Removed
	Yes	0.97 (0.85 to 1.11)	0.679587
Autoimmune disease	No			Removed
	Yes	0.95 (0.89 to 1.01)	0.103265
Fibromyalgia	No
	Yes	1.55 (1.37 to 1.75)	<0.001	1.56 (1.38 to 1.76)	<0.001
Dementia	No
	Yes	0.27 (0.18 to 0.41)	<0.001	0.27 (0.18 to 0.41)	<0.001
Bipolar/Schizophrenia	No
	Yes	0.81 (0.68 to 0.96)	0.0151449	0.81 (0.69 to 0.96)	0.017
Depression/Anxiety	No
	Yes	1.32 (1.25 to 1.4)	<0.001	1.34 (1.27 to 1.42)	<0.001
Stress-related disorders	No
	Yes	1.54 (1.45 to 1.64)	<0.001	1.57 (1.48 to 1.66)	<0.001
Other mental health disorder	No
	Yes	1.15 (1.04 to 1.28)	0.00607412	1.17 (1.06 to 1.29)	0.002
Number of comorbidities	0
	1-2	1.37 (1.27 to 1.48)	<0.001	1.34 (1.25 to 1.44)	<0.001
	≥3	1.57 (1.38 to 1.79)	<0.001	1.47 (1.33 to 1.62)	<0.001
Number of healthcare contacts in 2019	0
	≤10 times	1.36 (1.26 to 1.47)	<0.001	1.36 (1.26 to 1.47)	<0.001
	>10 times	1.72 (1.57 to 1.88)	<0.001	1.71 (1.57 to 1.87)	<0.001
Time period corresponding to dominating VOC	preAlpha
	Alpha	0.84 (0.8 to 0.88)	<0.001	0.84 (0.8 to 0.88)	<0.001
	Delta	0.67 (0.61 to 0.74)	<0.001	0.67 (0.61 to 0.74)	<0.001
	Omicron	0.35 (0.31 to 0.39)	<0.001	0.35 (0.31 to 0.39)	<0.001
Severity of first acute COVID-19	Non-hospitalization
	Hospitalization without ICU	5.87 (5.49 to 6.28)	<0.001	5.83 (5.46 to 6.23)	<0.001
	ICU	36.42 (33.27 to 39.88)	<0.001	36.11 (33.04 to 39.48)	<0.001
Vaccination ≥14 days before infection	No
	Yes	0.58 (0.52 to 0.64)	<0.001	0.58 (0.52 to 0.64)	<0.001
Area-level SES	High area SES
	Low area SES	0.9 (0.83 to 0.97)	0.00617805	0.9 (0.84 to 0.97)	0.006
PCC in the core family	No or uncertain			Removed
	Yes	1.15 (0.96 to 1.4)	0.136414
PCC in cohabitants	No or uncertain
	Yes	2.32 (2.02 to 2.67)	<0.001	2.4 (2.1 to 2.74)	<0.001
PCC=post-COVID-19 condition, VOC=variant of concern, ICU=intensive care unit, SES=socioeconomic status.
